# Supplementary material for: Changes in handwashing knowledge, attitudes, and practices among primary schoolchildren in Ulaanbaatar, Mongolia during the COVID-19 pandemic
Source: Front Public Health. 2025 Jun 12;13:1570178. doi: 10.3389/fpubh.2025.1570178 (PMC12198215; doi:10.3389/fpubh.2025.1570178)
Supplement: Supplementary file 1 [file Table_1.xlsx]

## Sheet: Summary of KA questions
Supplementary table 1. Summary of the knowledge, attitude, and practice questions for participants.
			Correct answer n (%)
Items	Contents		Before the COVID	During the COVID
Knowledge of Handwashing (acceptable answers)
K1		﻿Do have human feces contain germs? (yes)	194 (48.7)	343 (85.9)
K2		What do you need to wash your hands properly? (water and soap)	386 (96.7)	397 (99.5)
K3		Are all clean objects free from germ? (Yes, correct)	315 (78.9)	334 (83.7)
K4		Unclean hands are the way to the transmission of germs (Yes)	380 (95.5)	395 (99.0)
K5		Is it important to wash your hands with soap when in school or home? (Yes)	380 (95.2)	386 (96.7)
	When do you need to wash your hands properly?
K6		before a meal (yes)	92 (23.0)	185 (46.3)
K7		after play (yes)	310 (77.7)	350 (87.7)
K8		after the toilet (yes)	315 (78.9)	360 (90.2)
K9		after coughing and blowing your nose (yes)	214 (53.7)	353 (88.4)
K10		touched dirty things (yes)	320 (80.4)	359 (89.9)
	Why is important to wash your hands?
K11		to prevent disease (yes)	354 (88.9)	374 (93.7)
K12		to remove germs (yes)	271 (68.1)	350 (87.7)
K13		to remove dirt (yes)	211 (52.9)	308 (77.2)
K14		personal hygiene (yes)	198 (49.6)	290 (72.7)
Attitude towards handwashing
A1		It is proper to wash hands with clean water (no, not agree)	317 (79.4)	371 (93.0)
A2		Unhygienic condition of hands cause contaminations of food and consumption (yes, agree)	364 (91.2)	387 (96.9)
A3		If you wish to wash your hands well with water, you do not need to use soap (no, not agree)	313 (78.4)	355 (89.0)
A4		Do you believe hand washing prevent cross-transmission of germs (yes, agree)	371 (92.9)	391 (98.0)
A5		Do you believe frequent hand washing is important (yes, important)	376 (94.2)	398 (99.7)
A6		You only need to wash your hands with soap if they look dirty or smell bad (no)	138 (34.6)	162 (40.6)
A7		Feaces do not contain germs (no)	214 (53.6)	259 (64.9)
A8		Washing hands with a soap before eating is important (yes, important)	389 (97.7)	389 (97.5)
A9		It is important to teach children hand washing practice (yes, important)	373 (93.5)	364 (91.2)
A10		If you fail to wash your hands, you will be exposed to diseases (yes)	386 (96.7)	398 (99.7)
